# Supplementary material for: Magneto-Responsive Textiles for Non-Invasive Heating
Source: Int J Mol Sci. 2023 Jul 21;24(14):11744. doi: 10.3390/ijms241411744 (PMC10380502; doi:10.3390/ijms241411744)
Supplement: Supplementary file 1 [file ijms-24-11744-s001.zip]

Archive with 1 entries (1 files):
- ijms-2498586-SI.pdf
